# Supplementary material for: Improving Cycle Life of Zinc–Air Batteries with Calcium Ion Additive in Electrolyte or Separator
Source: Nanomaterials (Basel). 2023 Jun 15;13(12):1864. doi: 10.3390/nano13121864 (PMC10302342; doi:10.3390/nano13121864)
Supplement: Supplementary file 1 [file nanomaterials-13-01864-s001.zip]

Archive with 1 entries (1 files):
- nanomaterials-2417072-supplementary.pdf
